# Supplementary material for: Detection of SARS-CoV-2 in Wastewater Associated with Scientific Stations in Antarctica and Possible Risk for Wildlife
Source: Microorganisms. 2024 Apr 6;12(4):743. doi: 10.3390/microorganisms12040743 (PMC11051888; doi:10.3390/microorganisms12040743)
Supplement: Supplementary file 1 [file microorganisms-12-00743-s001.zip]

Archive with 1 entries (1 files):
- microorganisms-2878792-supplementary.pdf
